# Supplementary material for: Coordinated electrical activity in the olfactory bulb gates the oscillatory entrainment of entorhinal networks in neonatal mice
Source: PLoS Biol. 2019 Jan 31;17(1):e2006994. doi: 10.1371/journal.pbio.2006994 (PMC6354964; doi:10.1371/journal.pbio.2006994)
Supplement: S1 Data — Removed outliers are marked in red. (XLSX) [file pbio.2006994.s012.xlsx]

## Sheet: Fig 2D
	Respiration frequency (Hz)
	2.46335
	2.36669
	2.28668
	2.22333
	2.87667
	2.99
	2.14667
	2.02667
	2.74
	2.6
	2.68333
	2.04
	1.97333

## Sheet: Fig 2E
	Firing rate (Hz)
	Non-burst	Burst
	0.0561062	0.196356
	2.29842	3.85343
	0.96591	1.12317
	2.23021	2.81925
	0.0121777	0.15123
	0.0897978	0.248862
	2.81971	4.91735
	1.98224	6.66128
	1.24083	3.65368
	5.06343	10.8847
	0.161354	0.864511
	2.24055	4.11184
	0.031105	0.125787
	0.0145521	0.053608
	0.404433	1.08427
	0.0218427	0.142784
	0.881125	3.23228
	4.33602	11.3487
	0.368715	1.68357
	0.0253448	0.184188
	0.158021	1.14432
	2.76897	3.52292
	0.634051	1.86814
	0.298597	1.06756
	0.649648	2.85901
	0.324442	1.1257
	0.0726762	0.219205
	1.48037	2.06957
	0.0904046	0.355308
	0.775531	1.57795
	0.483459	1.8207
	0.837952	1.95749
	0.231219	0.866438
	0.0624944	0.160402

## Sheet: Fig 3E
	RR area power (µV2) in Cre+ pups			Relative Change RR are power
	pre	during		Cre-	Cre+
	87.3721	71.9572		0.851	0.8236
	56.3848	47.2037		0.9499	0.8372
	199.498	312.849		1.1212	1.5682
	97.158	92.3296		0.815	0.9503
	82.3322	100.058		0.971	1.2153
	80.1217	74.2793		1.3324	0.9271
	122.361	139.45		0.9344	1.1397
	135.434	81.7237		1.0982	0.6034
	134.951	50.3619		0.9395	0.3732
	143.762	109.122		1.0518	0.759
	104.046	92.2562		1.0428	0.8867
	65.0723	64.8826			0.9971

## Sheet: Fig 3F
	Theta area power (µV2) in Cre+ pups			Relative change in theta area power
	pre	during		Cre-	Cre+
	100.444	84.2962		0.9152	0.8392
	46.5616	39.0481		0.9816	0.8386
	157.966	200.564		0.8624	1.2697
	178.054	137.944		0.9004	0.7747
	36.7115	44.0633		1.0111	1.2003
	55.2313	50.6141		1.208	0.9164
	80.1525	79.3744		1.2651	0.9903
	100.821	89.1108		0.9934	0.8839
	89.7259	40.1782		0.9555	0.4478
	170.644	141.055		1.1828	0.8266
	98.901	70.5805		1.2315	0.7136
	63.4256	54.3568			0.857

## Sheet: Fig 4D
	Respiration frequency (Hz)
	2.33
	3.55667
	2.34
	2.08333
	2.14
	2.28667
	2.18
	2.87667

## Sheet: Fig 4E
	Firing rate (Hz)
	Non-burst	Burst
	0.016965	0.12231
	0.0475068	0.149125
	0.0778715	0.126217
	0.00502842	0.261897
	0.0968127	0.507716
	0.0688257	0.292975
	0.000739353	0.127483
	0.032257	0.197666
	0.260475	0.934532
	0.0236499	0.304256
	0.0438525	0.243982
	0.654068	0.856748
	0.00502842	0.306991
	0.202193	0.270702
	0.0511277	0.16921
	0.1417	0.952389
	0.0738541	0.895593
	0.00514128	0.428778
	0.130226	1.04912
	0.039329	0.215622
	0.315704	1.01237
	0.0403212	0.489672
	0.0412948	0.365052
	0.0544976	0.603814
	0.821623	1.3499
	0.0540773	0.269769
	0.306832	0.714282
	0.03653	0.180092
	0.0287912	0.46402
	0.0916722	0.512528
	0.0855405	0.251398
	0.763159	1.98913
	0.0678649	0.890449
	0.778785	4.18685
	0.124869	0.409972
	0.509037	1.70195
	0.0421585	0.588542
	0.354694	1.83957
	0.0206477	0.0580148
	0.0287912	0.68722
	0.194546	0.439848
	0.0642125	0.325157
	0.291819	0.510606
	0.0753939	0.184077
	0.00205651	0.120998
	0.280328	0.488358
	0.0117987	0.067684
	0.0518416	0.274036
	0.124678	2.36067
	0	0.15624
	0.113071	0.364527
	0.05156	0.0420724
	0.489554	1.4668
	0.0984721	0.468888

## Sheet: Fig 5B
	RR area power (µV2)
	OB	LEC
	448.345	174.146
	91.9213	141.576
	94.6211	48.5126
	142.318	29.7971
	144.917	108.887
	46.1906	17.962
	61.4361	23.6564
	183.43	112.129
	312.121	51.3646
	Theta area power (µV2)
	OB	LEC
	281.009	130.76
	121.048	126.232
	96.6849	149.179
	204.988	33.6842
	193.385	112.372
	54.8331	45.8173
	97.7365	36.0645
	255.676	114.468
	395.165	73.9227

## Sheet: Fig 5E
	RR coupling strength			Theta coupling strength
	LEC LFP - OB units	LEC units - OB LFP		LEC LFP - OB units	LEC units - OB LFP
	0.173472	0.208236		0.19325	0.225785
	0.210441	0.289679		0.178613	0.229983
	0.219995	0.289679		0.205246	0.229983
	0.204291	0.225121		0.229314	0.248308
	0.277942	0.221582		0.271243	0.192363
	0.201354	0.312934			0.192363
	0.25981	0.182847			0.292574
	0.245354	0.26575			0.319394
	0.190384	0.186393			0.256513
	0.19341	0.209918			0.294639
	0.181602	0.372554			0.183323
	0.222927	0.372554			0.216147
	0.206367	0.189568			0.267665
	0.18988	0.252412			0.199983
	0.272954	0.206996			0.174524
	0.211236	0.175702			0.174437
	0.199857	0.183985			0.201879
		0.244568			0.276846
		0.200132			0.206048
		0.20102			0.22634
		0.186381			0.232656
		0.217629			0.244191
		0.286111			0.234024
					0.246416
					0.276949
					0.239124
					0.467218
					0.179153
					0.179153
					0.199386
					0.265502

## Sheet: Fig 6D
	Firing rate (Hz) - OB										Firing rate (Hz) - LEC
	pre	post 6 to 10 min	post 10 to 20 min	post 20 to 30 min	post 30 to 40 min	post 40 to 50 min	post 50 to 60 min	post 60 to 70 min			pre	post 6 to 10 min	post 10 to 20 min	post 20 to 30 min	post 30 to 40 min	post 40 to 50 min	post 50 to 60 min	post 60 to 70 min
	0.33	0.04	0.87	2.99	5.36	5.62	5.24	3.7			0.77	0.55	0.61	0.64	0.73	0.8	0.82	0.86
	2.7	0.02	0.57	2.39	3.95	4.22	3.28	2.53			1.51	0.14	0.25	0.24	0.26	0.28	0.37	0.44
	3.5	0.01	0.15	0.6	1.1	1.05	0.76	0.59			1.34	0.29	0.34	0.39	0.47	0.5	0.58	0.64
	2.55	0	0.06	0.39	0.78	0.86	0.63	0.4			1.64	0.15	0.16	0.25	0.31	0.38	0.42	0.49
	1.66	0.02	0.09	0.44	0.84	0.81	0.58	0.39			1.19	0.4	0.49	0.56	0.65	0.8	0.94	1.2
	0.2	0	0.02	0.01	0	0	0	0			3.3	0.92	0.72	0.68	0.83	1.09	1.27	1.83
	0.16	0	0.02	0.01	0.01	0	0	0			4.08	0.41	0.33	0.47	0.64	1.55	1.57	2.09
	0.34	0	0.02	0	0	0.01	0	0			3.86	0.46	0.37	0.45	0.79	1.92	2.25	2.45
	2.01	0	0.02	0	0	0	0	0			4.03	0.5	0.34	0.44	0.78	1.92	2.07	3.26
	1.85	0	0.02	0.01	0.01	0	0	0			5.74	1.69	0.68	0.38	0.55	0.89	1.08	1.39
	0.91	0	0.02	0	0	0	0	0			2.38	1.23	1	1.18	1.42	1.67	1.71	1.84
	1.94	0	0.03	0.01	0	0.01	0	0			1.67	1.04	0.96	1.22	1.56	1.62	1.68	1.91
	1.57	0	0	0	0	0	0.02	0.16			2.4	1.09	1.02	1.17	1.5	1.95	2.19	2.41
	4.82	0	0	0	0.02	0.15	0.55	1.57			2.4	1.16	1.17	1.23	1.56	1.82	2	2.17
	5.56	0	0	0.01	0	0	0.02	0.22			2.93	1.09	1.08	1.33	1.76	2.4	3	3.21
	0.73	0.04	0.09	0.7	2.32	3.51	3.52	3.26			1.21	0.45	0.58	0.68	0.79	1.2	1.54	1.57
	0.79	0.02	0.06	0.45	1.44	1.96	1.96	1.7			3.25	1.16	1.04	1.24	1.68	2.99	3.39	2.91
	2.83	0.02	0	0	0.02	0	0.01	0.12			2.33	0.84	0.81	0.94	1.17	1.45	1.55	1.87
	2.79	0	0	0.01	0.01	0.01	0.01	0.01			0.69	0.09	0.04	0.06	0.14	0.2	0.38	0.35
	2.1	0	0	0	0	0	0.01	0			2.03	0.33	0.08	0.11	0.28	0.37	0.58	0.79
	2.03	0	0	0	0	0	0	0			3.51	0.54	0.66	1.06	1.33	1.67	2.5	4.07
	3.75	0.01	0	0.01	0	0	0	0			5.64	0.28	0.39	0.78	1.17	1.64	3.14	9.7

## Sheet: Fig 6E
	RR area power (µV2) - OB			RR area power (µV2) - LEC
	Baseline	Lidocaine		Baseline	Lidocaine
	85.8588	63.3377		85.8588	63.3377
	237.95	11.7057		237.95	11.7057
	234.105	13.3229		234.105	13.3229
	214.694	6.07041		214.694	6.07041
	55.6921	3.3902		55.6921	3.3902
	52.1177	3.41693		52.1177	3.41693
	85.6182	4.38051		85.6182	4.38051
	96.2436	26.9987		96.2436	26.9987

[truncated: 21 more sheets: Fig 6F, Fig 6 G, Fig 7C, Fig 7D, Fig 7E, Fig 7F, Fig 7G, Fig 8B, Fig 8C, Fig 8D, Fig 9C, Fig 9D, Fig 9E, S3C Fig, S3D Fig, S3E Fig, S4A Fig, S4B Fig, S7A Fig, S7B Fig …]
